# Supplementary material for: A Longitudinal Study on Trajectories of Night Work and Sickness Absence among Hospital Employees
Source: Int J Environ Res Public Health. 2022 Jul 3;19(13):8168. doi: 10.3390/ijerph19138168 (PMC9265793; doi:10.3390/ijerph19138168)
Supplement: Supplementary file 1 [file ijerph-19-08168-s001.zip]

Archive with 1 entries (1 files):
- ijerph-1803610-supplementary.pdf
